# Supplementary material for: Phage Resistance Modulates Escherichia coli B Response to Metal-Based Antimicrobials
Source: Antibiotics (Basel). 2025 Sep 18;14(9):942. doi: 10.3390/antibiotics14090942 (PMC12466345; doi:10.3390/antibiotics14090942)
Supplement: Supplementary file 1 [file antibiotics-14-00942-s001.zip]

Archive with 1 entries (1 files):
- antibiotics-3860120-supplementary.pdf
